# Supplementary material for: ﻿Two new species of Nigropunctata and the first report of sexual morph of Melanographium citri (Pallidoperidiaceae, Xylariales) from south-western China
Source: MycoKeys. 2025 Sep 17;122:257–75. doi: 10.3897/mycokeys.122.161215 (PMC12461216; doi:10.3897/mycokeys.122.161215)
Supplement: XML Treatment for Melanographium [file mycokeys.122.161215-treatment1.xml]

<!DOCTYPE tp:taxon-treatment
  PUBLIC "-//TaxonX//DTD Taxonomic Treatment Publishing DTD v0 20100105//EN" "tax-treatment-NSO.dtd">
<tp:taxon-treatment xmlns:tp="http://www.plazi.org/taxpub"><tp:treatment-meta><kwd-group><label>Taxon classification</label><kwd>
                <named-content content-type="kingdom">Fungi</named-content>
              </kwd><kwd>
                <named-content content-type="order">Xylariales</named-content>
              </kwd><kwd>
                <named-content content-type="family">Pallidoperidiaceae</named-content>
              </kwd></kwd-group><mixed-citation publication-type="journal"><person-group><name><surname>Lu</surname><given-names>Chang-Tao</given-names></name><name><surname>Ren</surname><given-names>Yu-Lin</given-names></name><name><surname>Habib</surname><given-names>Kamran</given-names></name><name><surname>Zhang</surname><given-names>Qin-Fang</given-names></name><name><surname>Liu</surname><given-names>Li-Li</given-names></name><name><surname>Kang</surname><given-names>Ji-Chuan</given-names></name><name><surname>Shen</surname><given-names>Xiang-Chun</given-names></name><name><surname>Wijayawardene</surname><given-names>Nalin N.</given-names></name><name><surname>Al-Rejaie</surname><given-names>Salim S.</given-names></name><name><surname>Loinheuang</surname><given-names>Chanhom</given-names></name><name><surname>Li</surname><given-names>Qi-Rui</given-names></name><name><surname>Long</surname><given-names>Qing-De</given-names></name><name><surname>Elgorban</surname><given-names>Abdallah M.</given-names></name></person-group><article-title>﻿Two new species of <italic><tp:taxon-name><tp:taxon-name-part taxon-name-part-type="genus" reg="Nigropunctata">Nigropunctata</tp:taxon-name-part></tp:taxon-name></italic> and the first report of sexual morph of <italic><tp:taxon-name><tp:taxon-name-part taxon-name-part-type="genus" reg="Melanographium">Melanographium</tp:taxon-name-part> <tp:taxon-name-part taxon-name-part-type="species" reg="citri">citri</tp:taxon-name-part></tp:taxon-name></italic> (<tp:taxon-name><tp:taxon-name-part taxon-name-part-type="family">Pallidoperidiaceae</tp:taxon-name-part></tp:taxon-name>, <tp:taxon-name><tp:taxon-name-part taxon-name-part-type="order">Xylariales</tp:taxon-name-part></tp:taxon-name>) from south-western China</article-title><source>MycoKeys</source><day>17</day><month>09</month><year>2025</year><volume>122</volume><fpage>257</fpage><lpage>275</lpage><pub-id pub-id-type="doi">10.3897/mycokeys.122.161215</pub-id></mixed-citation></tp:treatment-meta><tp:nomenclature><label>﻿</label><tp:taxon-name><object-id xmlns:xlink="http://www.w3.org/1999/xlink" content-type="arpha" xlink:type="simple">34924B4B-B622-5246-B9E9-4A5BD319D90E</object-id>
              <tp:taxon-name-part taxon-name-part-type="genus" reg="Melanographium">Melanographium</tp:taxon-name-part>
            </tp:taxon-name><tp:taxon-authority>Sacc., Annls mycol. 11(6): 557 (1913) emend.</tp:taxon-authority></tp:nomenclature><tp:treatment-sec sec-type="description" id="SECID0E5OCI"><title>Description.</title><p><bold>Sexual morph</bold>: Ascomata immersed, globose to subglobose, ostiolate. Peridium bilayered, outer dark brown, inner hyaline, cell <bold><italic>textura angularis</italic></bold>. Paraphyses filamentous, guttulate. Asci 8-spored, unitunicate, clavate-cylindrical, short-pedicellate, apical apparatus inamyloid. Ascospores unicellular, fusiform with rounded ends, dark brown, surrounded by a distinct mucilaginous sheath, germ slit centre, ca. 1/4 of the length of the ascospore. <bold>Asexual morph</bold>: Conidiophore dark, unbranched, emerging from immersed stromata, macronematous, mononematous, conidiogenous cells polyblastic with sympodial proliferation. Conidia pigmented, 1-celled, often reniform.</p></tp:treatment-sec><tp:treatment-sec sec-type="type species" id="SECID0ELPCI"><title>Type species.</title><p><italic><tp:taxon-name><tp:taxon-name-part taxon-name-part-type="genus" reg="Melanographium">Melanographium</tp:taxon-name-part> <tp:taxon-name-part taxon-name-part-type="species" reg="selenioides">selenioides</tp:taxon-name-part></tp:taxon-name></italic> (Sacc. &amp; Paol.) M.B. Ellis = <italic><tp:taxon-name><tp:taxon-name-part taxon-name-part-type="genus" reg="Melanographium">M.</tp:taxon-name-part> <tp:taxon-name-part taxon-name-part-type="species" reg="spleniosporum">spleniosporum</tp:taxon-name-part></tp:taxon-name></italic> Sacc.</p></tp:treatment-sec></tp:taxon-treatment>
