# Supplementary material for: ﻿Two new species of Nigropunctata and the first report of sexual morph of Melanographium citri (Pallidoperidiaceae, Xylariales) from south-western China
Source: MycoKeys. 2025 Sep 17;122:257–75. doi: 10.3897/mycokeys.122.161215 (PMC12461216; doi:10.3897/mycokeys.122.161215)
Supplement: XML Treatment for Melanographium citri [file mycokeys.122.161215-treatment2.xml]

<!DOCTYPE tp:taxon-treatment
  PUBLIC "-//TaxonX//DTD Taxonomic Treatment Publishing DTD v0 20100105//EN" "tax-treatment-NSO.dtd">
<tp:taxon-treatment xmlns:tp="http://www.plazi.org/taxpub"><tp:treatment-meta><kwd-group><label>Taxon classification</label><kwd>
                <named-content content-type="kingdom">Fungi</named-content>
              </kwd><kwd>
                <named-content content-type="order">Xylariales</named-content>
              </kwd><kwd>
                <named-content content-type="family">Pallidoperidiaceae</named-content>
              </kwd></kwd-group><mixed-citation publication-type="journal"><person-group><name><surname>Lu</surname><given-names>Chang-Tao</given-names></name><name><surname>Ren</surname><given-names>Yu-Lin</given-names></name><name><surname>Habib</surname><given-names>Kamran</given-names></name><name><surname>Zhang</surname><given-names>Qin-Fang</given-names></name><name><surname>Liu</surname><given-names>Li-Li</given-names></name><name><surname>Kang</surname><given-names>Ji-Chuan</given-names></name><name><surname>Shen</surname><given-names>Xiang-Chun</given-names></name><name><surname>Wijayawardene</surname><given-names>Nalin N.</given-names></name><name><surname>Al-Rejaie</surname><given-names>Salim S.</given-names></name><name><surname>Loinheuang</surname><given-names>Chanhom</given-names></name><name><surname>Li</surname><given-names>Qi-Rui</given-names></name><name><surname>Long</surname><given-names>Qing-De</given-names></name><name><surname>Elgorban</surname><given-names>Abdallah M.</given-names></name></person-group><article-title>﻿Two new species of <italic><tp:taxon-name><tp:taxon-name-part taxon-name-part-type="genus" reg="Nigropunctata">Nigropunctata</tp:taxon-name-part></tp:taxon-name></italic> and the first report of sexual morph of <italic><tp:taxon-name><tp:taxon-name-part taxon-name-part-type="genus" reg="Melanographium">Melanographium</tp:taxon-name-part> <tp:taxon-name-part taxon-name-part-type="species" reg="citri">citri</tp:taxon-name-part></tp:taxon-name></italic> (<tp:taxon-name><tp:taxon-name-part taxon-name-part-type="family">Pallidoperidiaceae</tp:taxon-name-part></tp:taxon-name>, <tp:taxon-name><tp:taxon-name-part taxon-name-part-type="order">Xylariales</tp:taxon-name-part></tp:taxon-name>) from south-western China</article-title><source>MycoKeys</source><day>17</day><month>09</month><year>2025</year><volume>122</volume><fpage>257</fpage><lpage>275</lpage><pub-id pub-id-type="doi">10.3897/mycokeys.122.161215</pub-id></mixed-citation></tp:treatment-meta><tp:nomenclature><label>﻿</label><tp:taxon-name><object-id xmlns:xlink="http://www.w3.org/1999/xlink" content-type="arpha" xlink:type="simple">3696043B-86B6-58CB-8967-FCFC7931D550</object-id>
              <tp:taxon-name-part taxon-name-part-type="genus" reg="Melanographium">Melanographium</tp:taxon-name-part>
              <tp:taxon-name-part taxon-name-part-type="species" reg="citri">citri</tp:taxon-name-part>
            </tp:taxon-name><tp:taxon-authority>(Gonz. Frag. &amp; Cif.) M.B. Ellis, Mycological Papers 93: 21 (1963)</tp:taxon-authority><xref ref-type="fig" rid="F2">Fig. 2</xref></tp:nomenclature><tp:treatment-sec sec-type="description" id="SECID0EQRCI"><title>Description.</title><p>Saprobic on a dry palm branch. <bold><italic>Sexual morph</italic></bold>: Ascomata 440–680 µm wide, 470–540 µm high, immersed, solitary or gregarious, appearing as small black spot, in cross-section globose to subglobose with a flattened base. Ostioles centric, slightly papillate, black, slightly higher than the surface of the host. Peridium 12–27.4 µm thick, comprised of two layers; outer layer composed of thick-walled, dark-brown, cells of <bold><italic>textura angularis</italic></bold>; inner layer composed of thin-walled, hyaline, cells of <bold><italic>textura angularis</italic></bold>. Paraphyses 2–5 µm (x̄ = 3 µm, n = 30) wide, longer than the asci, numerous, filamentous, guttulate. Asci 185–260 × 15–35 µm (x̄ = 216 × 23 µm, n = 30) 8-spored, unitunicate, clavate-cylindrical, short-pedicellate, apically rounded, with non-amyloid apical apparatus. Ascospores 20–27.5 × 8.5–11.5 µm (x̄ = 25 × 10 µm, n = 30), overlapping unicellular, fusiform with rounded ends, dark brown, covered with a thick mucilaginous sheath measuring 4–14.5 µm (x̄ = 8.0 µm, n = 30), with a straight germ slit on the centre, ca. 1/4 of the length of the spore. <bold>Asexual morph</bold>: not found.</p><fig id="F2" position="float" orientation="portrait"><object-id xmlns:xlink="http://www.w3.org/1999/xlink" content-type="doi" xlink:type="simple">10.3897/mycokeys.122.161215.figure2</object-id><object-id xmlns:xlink="http://www.w3.org/1999/xlink" content-type="arpha" xlink:type="simple">4C909AAF-C2A6-5579-9E64-CE36DD6FD7AF</object-id><label>Figure 2.</label><caption><p><italic><tp:taxon-name><tp:taxon-name-part taxon-name-part-type="genus" reg="Melanographium">Melanographium</tp:taxon-name-part> <tp:taxon-name-part taxon-name-part-type="species" reg="citri">citri</tp:taxon-name-part></tp:taxon-name></italic> (GMB4902). A. Material; B. Ascomata on the surface of host; C. Cross-section of ascoma; D, E. Longitudinal sections of ascoma; F. Peridium; G–I. Asci with ascospores; J. Paraphyses; K. Ascus apical apparatus (stained in Melzer’s reagent); L. Ascospore with germ slits; M. Ascospore in Indian ink; N. Culture on PDA. Scale bars: 0.2 mm (B–D); 100 µm (E); 10 µm (F–M).</p></caption><graphic xmlns:xlink="http://www.w3.org/1999/xlink" xlink:href="mycokeys-122-257-g002.jpg" position="float" orientation="portrait" xlink:type="simple" id="oo_1418026.jpg"><uri content-type="original_file" xlink:type="simple">https://binary.pensoft.net/fig/1418026</uri></graphic></fig></tp:treatment-sec><tp:treatment-sec sec-type="description" id="SECID0EZSCI"><title>Culture characteristics.</title><p>Ascospores germinated on PDA within 24 hours. Colonies reaching 55 mm diam., after 4 weeks at 24–27 °C on PDA. Colony surface white towards edges, dirty brown at centre, with densely mycelium, cottony, circular, velvety, smooth-edged, centre raised; reverse pale brown.</p></tp:treatment-sec><tp:treatment-sec sec-type="material" id="SECID0E5SCI"><title>Material examined.</title><p>China • Yunnan Province, Ailaoshan National Nature Reserve (<named-content xmlns:xlink="http://www.w3.org/1999/xlink" content-type="dwc:verbatimCoordinates" xlink:type="simple"><named-content content-type="geo-json" specific-use="{&#34;type&#34;:&#34;Point&#34;,&#34;coordinates&#34;:[101.525122,24.085281]}" id="NCID0EHTCI" xlink:type="simple">24°5'7.01"N, 101°31'30.44"E</named-content></named-content>), altitude: 1169 m, on a dead palm branch, 15 September 2024, Changtao Lu, 2024ALS45 (GMB4902; GMBC4902); China • Yunnan Province, Ailaoshan National Nature Reserve (<named-content xmlns:xlink="http://www.w3.org/1999/xlink" content-type="dwc:verbatimCoordinates" xlink:type="simple"><named-content content-type="geo-json" specific-use="{&#34;type&#34;:&#34;Point&#34;,&#34;coordinates&#34;:[101.529231,24.091153]}" id="NCID0EPTCI" xlink:type="simple">24°5'28.15"N, 101°31'45.23"E</named-content></named-content>), altitude: 1172 m, on a dry palm branch, 16 September 2024, Changtao Lu, 2024ALS267 (GMB4951, GMBC4951).</p></tp:treatment-sec><tp:treatment-sec sec-type="notes" id="SECID0EUTCI"><title>Notes.</title><p>Our collections (GMB4902 and GMB4951) clustered with <italic><tp:taxon-name><tp:taxon-name-part taxon-name-part-type="genus" reg="Melanographium">M.</tp:taxon-name-part> <tp:taxon-name-part taxon-name-part-type="species" reg="citri">citri</tp:taxon-name-part></tp:taxon-name></italic> with strong support (100BS/1.00PP) (Fig. <xref ref-type="fig" rid="F1">1</xref>). <italic><tp:taxon-name><tp:taxon-name-part taxon-name-part-type="genus" reg="Melanographium">Melanographium</tp:taxon-name-part> <tp:taxon-name-part taxon-name-part-type="species" reg="citri">citri</tp:taxon-name-part></tp:taxon-name></italic> has previously been known only from the asexual state (<xref ref-type="bibr" rid="B5">Ellis 1963</xref>; <xref ref-type="bibr" rid="B35">Zhang et al. 2024</xref>), whereas our collections represent solely the sexual state, which precludes direct morphological comparison. Molecular comparison between our collections (GMB4902, GMB4951) and the reference specimen of <italic><tp:taxon-name><tp:taxon-name-part taxon-name-part-type="genus" reg="Melanographium">M.</tp:taxon-name-part> <tp:taxon-name-part taxon-name-part-type="species" reg="citri">citri</tp:taxon-name-part></tp:taxon-name></italic> (HKAS 115665, <xref ref-type="bibr" rid="B35">Zhang et al. (2024)</xref>) revealed minimal differences, 1.1% (6/536 bp) in <abbrev xmlns:xlink="http://www.w3.org/1999/xlink" xlink:title="Internal transcribed spacers" id="ABBRID0ELVCI" xlink:type="simple">ITS</abbrev>, 0.4% (4/853 bp) in LSU, 0.3% (3/1009 bp) in <italic><abbrev xmlns:xlink="http://www.w3.org/1999/xlink" xlink:title="RNA polymerase II second largest subunit" id="ABBRID0EQVCI" xlink:type="simple">rpb2</abbrev></italic> and 0.2% (2/934 bp) in <italic><abbrev xmlns:xlink="http://www.w3.org/1999/xlink" xlink:title="translation elongation factor" id="ABBRID0EVVCI" xlink:type="simple">tef-1α</abbrev></italic>. Given the high sequence similarity (&gt; 99% in both <italic><abbrev xmlns:xlink="http://www.w3.org/1999/xlink" xlink:title="RNA polymerase II second largest subunit" id="ABBRID0E1VCI" xlink:type="simple">rpb2</abbrev></italic> and <italic>tef1-α</italic>), along with prior documentation of this species from south-western China (<xref ref-type="bibr" rid="B35">Zhang et al. 2024</xref>), we identify our collections as <italic><tp:taxon-name><tp:taxon-name-part taxon-name-part-type="genus" reg="Melanographium">Melanographium</tp:taxon-name-part> <tp:taxon-name-part taxon-name-part-type="species" reg="citri">citri</tp:taxon-name-part></tp:taxon-name></italic>. Ecologically, <italic><tp:taxon-name><tp:taxon-name-part taxon-name-part-type="genus" reg="Melanographium">M.</tp:taxon-name-part> <tp:taxon-name-part taxon-name-part-type="species" reg="citri">citri</tp:taxon-name-part></tp:taxon-name></italic> has so far been reported exclusively from palm substrates (<tp:taxon-name><tp:taxon-name-part taxon-name-part-type="family">Arecaceae</tp:taxon-name-part></tp:taxon-name>), including decaying petioles of <italic><tp:taxon-name><tp:taxon-name-part taxon-name-part-type="genus" reg="Trachycarpus">Trachycarpus</tp:taxon-name-part> <tp:taxon-name-part taxon-name-part-type="species" reg="fortunei">fortunei</tp:taxon-name-part></tp:taxon-name></italic> and the wood or bark of <italic><tp:taxon-name><tp:taxon-name-part taxon-name-part-type="genus" reg="Cocos">Cocos</tp:taxon-name-part></tp:taxon-name></italic>, <italic><tp:taxon-name><tp:taxon-name-part taxon-name-part-type="genus" reg="Elaeis">Elaeis</tp:taxon-name-part></tp:taxon-name></italic>, <italic><tp:taxon-name><tp:taxon-name-part taxon-name-part-type="genus" reg="Phoenix">Phoenix</tp:taxon-name-part></tp:taxon-name></italic>, <italic><tp:taxon-name><tp:taxon-name-part taxon-name-part-type="genus" reg="Sabal">Sabal</tp:taxon-name-part></tp:taxon-name></italic> and <italic><tp:taxon-name><tp:taxon-name-part taxon-name-part-type="genus" reg="Trachycarpus">Trachycarpus</tp:taxon-name-part></tp:taxon-name></italic> spp. (<xref ref-type="bibr" rid="B5">Ellis 1963</xref>; <xref ref-type="bibr" rid="B35">Zhang et al. 2024</xref>), whereas our specimens were isolated from decaying bamboo culms (<tp:taxon-name><tp:taxon-name-part taxon-name-part-type="family">Poaceae</tp:taxon-name-part></tp:taxon-name>), representing a novel substrate record. The ecological difference in host substrate suggests expansion of the known ecological range of this species.</p><p>With this report, we present the first documentation of the sexual state in <italic><tp:taxon-name><tp:taxon-name-part taxon-name-part-type="genus" reg="Melanographium">Melanographium</tp:taxon-name-part></tp:taxon-name></italic>, characterised by globose to subglobose ascomata, eight-spored, clavate to cylindrical, non-amyloid asci and fusiform, dark brown ascospores with rounded ends, a short germ slit and a mucilaginous sheath. Phylogenetically, <italic><tp:taxon-name><tp:taxon-name-part taxon-name-part-type="genus" reg="Melanographium">Melanographium</tp:taxon-name-part></tp:taxon-name></italic> species forms a distinct clade at the basal of <tp:taxon-name><tp:taxon-name-part taxon-name-part-type="family">Pallidoperidiaceae</tp:taxon-name-part></tp:taxon-name>. It differs from other genera in <tp:taxon-name><tp:taxon-name-part taxon-name-part-type="family">Pallidoperidiaceae</tp:taxon-name-part></tp:taxon-name> (<xref ref-type="bibr" rid="B30">Sugita et al. 2024</xref>; <xref ref-type="bibr" rid="B9">Habib et al. 2025</xref>) by its fusiform ascospores with a short germ slit at the centre and relatively wider asci with non-amyloid apical apparatus. <italic><tp:taxon-name><tp:taxon-name-part taxon-name-part-type="genus" reg="Amphigermslita">Amphigermslita</tp:taxon-name-part></tp:taxon-name></italic> species possess amyloid, wedge-shaped apical apparatuses and ellipsoid to fusoid ascospores with short germ slits at both ends (<xref ref-type="bibr" rid="B30">Sugita et al. 2024</xref>; <xref ref-type="bibr" rid="B9">Habib et al. 2025</xref>). <italic><tp:taxon-name><tp:taxon-name-part taxon-name-part-type="genus" reg="Crassipseudostroma">Crassipseudostroma</tp:taxon-name-part></tp:taxon-name></italic> is distinguished by fusiform to ellipsoid ascospores with mucilaginous pads and a full-length germ slit. <italic><tp:taxon-name><tp:taxon-name-part taxon-name-part-type="genus" reg="Minuticlypeus">Minuticlypeus</tp:taxon-name-part></tp:taxon-name></italic> and <italic><tp:taxon-name><tp:taxon-name-part taxon-name-part-type="genus" reg="Nigropunctata">Nigropunctata</tp:taxon-name-part></tp:taxon-name></italic> have cylindrical asci with amyloid apical apparatuses and ellipsoid to oblong ascospores with germ slits extending the full length of the spore (<xref ref-type="bibr" rid="B30">Sugita et al. 2024</xref>).</p></tp:treatment-sec><tp:treatment-sec><!--Section generated to contain objects referenced in tp:taxon-treatment.--><fig id="F1" position="float" orientation="portrait"><object-id xmlns:xlink="http://www.w3.org/1999/xlink" content-type="doi" xlink:type="simple">10.3897/mycokeys.122.161215.figure1</object-id><object-id xmlns:xlink="http://www.w3.org/1999/xlink" content-type="arpha" xlink:type="simple">E2660E42-EDC0-582D-9F42-7DF39D7641C5</object-id><label>Figure 1.</label><caption><p>Molecular phylogenetic analysis of <italic><tp:taxon-name><tp:taxon-name-part taxon-name-part-type="genus" reg="Nigropunctata">Nigropunctata</tp:taxon-name-part> <tp:taxon-name-part taxon-name-part-type="species" reg="puerzhenensis">puerzhenensis</tp:taxon-name-part></tp:taxon-name></italic>, <italic><tp:taxon-name><tp:taxon-name-part taxon-name-part-type="genus" reg="Nigropunctata">Nigropunctata</tp:taxon-name-part> <tp:taxon-name-part taxon-name-part-type="species" reg="shiwandashanensis">shiwandashanensis</tp:taxon-name-part></tp:taxon-name></italic>, <italic><tp:taxon-name><tp:taxon-name-part taxon-name-part-type="genus" reg="Melanographium">Melanographium</tp:taxon-name-part> <tp:taxon-name-part taxon-name-part-type="species" reg="citri">citri</tp:taxon-name-part></tp:taxon-name></italic> and related taxa, based on a combined <abbrev xmlns:xlink="http://www.w3.org/1999/xlink" xlink:title="Internal transcribed spacers" id="ABBRID0EWMCI" xlink:type="simple">ITS</abbrev>, LSU, <italic><abbrev xmlns:xlink="http://www.w3.org/1999/xlink" xlink:title="β-tubulin" id="ABBRID0E2MCI" xlink:type="simple">tub2</abbrev></italic>, <italic><abbrev xmlns:xlink="http://www.w3.org/1999/xlink" xlink:title="RNA polymerase II second largest subunit" id="ABBRID0EANCI" xlink:type="simple">rpb2</abbrev></italic> and <italic><abbrev xmlns:xlink="http://www.w3.org/1999/xlink" xlink:title="translation elongation factor" id="ABBRID0EFNCI" xlink:type="simple">tef-1α</abbrev></italic> sequence dataset. Bootstrap support values for Maximum Likelihood (<abbrev xmlns:xlink="http://www.w3.org/1999/xlink" xlink:title="Maximum Likelihood" id="ABBRID0EJNCI" xlink:type="simple">ML</abbrev>) greater than 70% and Bayesian posterior probabilities (BPP) greater than 0.90 are displayed above or below the respective branches (<abbrev xmlns:xlink="http://www.w3.org/1999/xlink" xlink:title="Maximum Likelihood" id="ABBRID0ENNCI" xlink:type="simple">ML</abbrev>/<abbrev xmlns:xlink="http://www.w3.org/1999/xlink" xlink:title="posterior probabilities" id="ABBRID0ERNCI" xlink:type="simple">PP</abbrev>). The newly-described species are marked red. Holotype and ex-type materials are in bold.</p></caption><graphic xmlns:xlink="http://www.w3.org/1999/xlink" xlink:href="mycokeys-122-257-g001.jpg" position="float" orientation="portrait" xlink:type="simple" id="oo_1418025.jpg"><uri content-type="original_file" xlink:type="simple">https://binary.pensoft.net/fig/1418025</uri></graphic></fig></tp:treatment-sec><ref-list><ref id="B5"><mixed-citation xmlns:xlink="http://www.w3.org/1999/xlink" xlink:type="simple"><person-group><name name-style="western"><surname>Ellis</surname><given-names>MB</given-names></name></person-group> (<year>1963</year>) <article-title>Dematiaceous <tp:taxon-name><tp:taxon-name-part taxon-name-part-type="above-genus">Hyphomycetes</tp:taxon-name-part></tp:taxon-name>. V.</article-title><source>Mycological Papers</source><volume>93</volume>: <fpage>1</fpage>–<lpage>33</lpage>.</mixed-citation></ref><ref id="B35"><mixed-citation xmlns:xlink="http://www.w3.org/1999/xlink" xlink:type="simple"><person-group><name name-style="western"><surname>Zhang</surname><given-names>SN</given-names></name><name name-style="western"><surname>Hyde</surname><given-names>KD</given-names></name><name name-style="western"><surname>Jones</surname><given-names>EG</given-names></name><name name-style="western"><surname>Yu</surname><given-names>XD</given-names></name><name name-style="western"><surname>Cheewangkoon</surname><given-names>R</given-names></name><name name-style="western"><surname>Liu</surname><given-names>JK</given-names></name></person-group> (<year>2024</year>) <article-title>Current insights into palm fungi with emphasis on taxonomy and phylogeny.</article-title><source>Fungal Diversity</source><volume>127</volume>(<issue>1</issue>): <fpage>55</fpage>–<lpage>301</lpage>. <ext-link xlink:href="10.1007/s13225-024-00536-9" ext-link-type="doi" xlink:type="simple">https://doi.org/10.1007/s13225-024-00536-9</ext-link></mixed-citation></ref><ref id="B30"><mixed-citation xmlns:xlink="http://www.w3.org/1999/xlink" xlink:type="simple"><person-group><name name-style="western"><surname>Sugita</surname><given-names>R</given-names></name><name name-style="western"><surname>Yoshioka</surname><given-names>R</given-names></name><name name-style="western"><surname>Tanaka</surname><given-names>K</given-names></name></person-group> (<year>2024</year>) <article-title><tp:taxon-name><tp:taxon-name-part taxon-name-part-type="genus">Anthostomella</tp:taxon-name-part></tp:taxon-name>-like fungi on bamboo: Four new genera belonging to a new family <tp:taxon-name><tp:taxon-name-part taxon-name-part-type="family">Pallidoperidiaceae</tp:taxon-name-part></tp:taxon-name> (<tp:taxon-name><tp:taxon-name-part taxon-name-part-type="order">Xylariales</tp:taxon-name-part></tp:taxon-name>).</article-title><source>Mycoscience</source><volume>65</volume>(<issue>1</issue>): <fpage>28</fpage>–<lpage>46</lpage>. <ext-link xlink:href="10.47371/mycosci.2023.11.005" ext-link-type="doi" xlink:type="simple">https://doi.org/10.47371/mycosci.2023.11.005</ext-link></mixed-citation></ref><ref id="B9"><mixed-citation xmlns:xlink="http://www.w3.org/1999/xlink" xlink:type="simple"><person-group><name name-style="western"><surname>Habib</surname><given-names>K</given-names></name><name name-style="western"><surname>Li</surname><given-names>WH</given-names></name><name name-style="western"><surname>Ren</surname><given-names>YL</given-names></name><name name-style="western"><surname>Liu</surname><given-names>LL</given-names></name><name name-style="western"><surname>Lu</surname><given-names>CT</given-names></name><name name-style="western"><surname>Zhang</surname><given-names>QF</given-names></name><name name-style="western"><surname>Yao</surname><given-names>ZQ</given-names></name><name name-style="western"><surname>Luo</surname><given-names>XY</given-names></name><name name-style="western"><surname>Zhou</surname><given-names>X</given-names></name><name name-style="western"><surname>Zeng</surname><given-names>WY</given-names></name><name name-style="western"><surname>Kang</surname><given-names>YQ</given-names></name><name name-style="western"><surname>Shen</surname><given-names>XC</given-names></name><name name-style="western"><surname>Wijayawardene</surname><given-names>NN</given-names></name><name name-style="western"><surname>Elgorban</surname><given-names>AM</given-names></name><name name-style="western"><surname>Al-Rejaie</surname><given-names>S</given-names></name><name name-style="western"><surname>Li</surname><given-names>QR</given-names></name></person-group> (<year>2025</year>) <article-title>Exploration of ascomycetous <tp:taxon-name><tp:taxon-name-part taxon-name-part-type="kingdom">Fungi</tp:taxon-name-part></tp:taxon-name> revealing novel taxa in Southwestern China.</article-title><source>Mycosphere: Journal of Fungal Biology</source><volume>16</volume>(<issue>1</issue>): <fpage>1412</fpage>–<lpage>1529</lpage>. <ext-link xlink:href="10.5943/mycosphere/16/1/8" ext-link-type="doi" xlink:type="simple">https://doi.org/10.5943/mycosphere/16/1/8</ext-link></mixed-citation></ref></ref-list></tp:taxon-treatment>
