# Supplementary material for: ﻿Two new species of Nigropunctata and the first report of sexual morph of Melanographium citri (Pallidoperidiaceae, Xylariales) from south-western China
Source: MycoKeys. 2025 Sep 17;122:257–75. doi: 10.3897/mycokeys.122.161215 (PMC12461216; doi:10.3897/mycokeys.122.161215)
Supplement: XML Treatment for Nigropunctata puerzhenensis [file mycokeys.122.161215-treatment3.xml]

<!DOCTYPE tp:taxon-treatment
  PUBLIC "-//TaxonX//DTD Taxonomic Treatment Publishing DTD v0 20100105//EN" "tax-treatment-NSO.dtd">
<tp:taxon-treatment xmlns:tp="http://www.plazi.org/taxpub"><tp:treatment-meta><kwd-group><label>Taxon classification</label><kwd>
                <named-content content-type="kingdom">Fungi</named-content>
              </kwd><kwd>
                <named-content content-type="order">Xylariales</named-content>
              </kwd><kwd>
                <named-content content-type="family">Pallidoperidiaceae</named-content>
              </kwd></kwd-group><mixed-citation publication-type="journal"><person-group><name><surname>Lu</surname><given-names>Chang-Tao</given-names></name><name><surname>Ren</surname><given-names>Yu-Lin</given-names></name><name><surname>Habib</surname><given-names>Kamran</given-names></name><name><surname>Zhang</surname><given-names>Qin-Fang</given-names></name><name><surname>Liu</surname><given-names>Li-Li</given-names></name><name><surname>Kang</surname><given-names>Ji-Chuan</given-names></name><name><surname>Shen</surname><given-names>Xiang-Chun</given-names></name><name><surname>Wijayawardene</surname><given-names>Nalin N.</given-names></name><name><surname>Al-Rejaie</surname><given-names>Salim S.</given-names></name><name><surname>Loinheuang</surname><given-names>Chanhom</given-names></name><name><surname>Li</surname><given-names>Qi-Rui</given-names></name><name><surname>Long</surname><given-names>Qing-De</given-names></name><name><surname>Elgorban</surname><given-names>Abdallah M.</given-names></name></person-group><article-title>﻿Two new species of <italic><tp:taxon-name><tp:taxon-name-part taxon-name-part-type="genus" reg="Nigropunctata">Nigropunctata</tp:taxon-name-part></tp:taxon-name></italic> and the first report of sexual morph of <italic><tp:taxon-name><tp:taxon-name-part taxon-name-part-type="genus" reg="Melanographium">Melanographium</tp:taxon-name-part> <tp:taxon-name-part taxon-name-part-type="species" reg="citri">citri</tp:taxon-name-part></tp:taxon-name></italic> (<tp:taxon-name><tp:taxon-name-part taxon-name-part-type="family">Pallidoperidiaceae</tp:taxon-name-part></tp:taxon-name>, <tp:taxon-name><tp:taxon-name-part taxon-name-part-type="order">Xylariales</tp:taxon-name-part></tp:taxon-name>) from south-western China</article-title><source>MycoKeys</source><day>17</day><month>09</month><year>2025</year><volume>122</volume><fpage>257</fpage><lpage>275</lpage><pub-id pub-id-type="doi">10.3897/mycokeys.122.161215</pub-id></mixed-citation></tp:treatment-meta><tp:nomenclature><label>﻿</label><tp:taxon-name><object-id xmlns:xlink="http://www.w3.org/1999/xlink" content-type="arpha" xlink:type="simple">8587E835-1B66-576C-B76E-A2768E39C003</object-id>
              <tp:taxon-name-part taxon-name-part-type="genus" reg="Nigropunctata">Nigropunctata</tp:taxon-name-part>
              <tp:taxon-name-part taxon-name-part-type="species" reg="puerzhenensis">puerzhenensis</tp:taxon-name-part>
              <object-id xmlns:xlink="http://www.w3.org/1999/xlink" content-type="mycobank" xlink:type="simple">MB859335</object-id>
            </tp:taxon-name><tp:taxon-authority>C.T. Lu, K. Habib &amp; Q. R. Li</tp:taxon-authority><tp:taxon-status xmlns:xlink="http://www.w3.org/1999/xlink" xlink:type="simple">sp. nov.</tp:taxon-status><xref ref-type="fig" rid="F3">Fig. 3</xref></tp:nomenclature><tp:treatment-sec sec-type="etymology" id="SECID0EO3CI"><title>Etymology.</title><p>The specific epithet “<italic>puerzhenensis</italic>” refers to Puer Village, where the holotype specimen was collected.</p></tp:treatment-sec><tp:treatment-sec sec-type="material" id="SECID0E53CI"><title>Type.</title><p>China • Yunnan Province, Zhaotong City, Puer Town (<named-content xmlns:xlink="http://www.w3.org/1999/xlink" content-type="dwc:verbatimCoordinates" xlink:type="simple"><named-content content-type="geo-json" specific-use="{&#34;type&#34;:&#34;Point&#34;,&#34;coordinates&#34;:[103.991269,28.293144]}" id="NCID0EH4CI" xlink:type="simple">28°17'35.32"N, 103°59'28.57"E</named-content></named-content>), altitude: 1154 m, on dead culms of bamboo, 21 August 2024, Changtao Lu, 2024PEZ5 (GMB4904, holotype, no culture was obtained); <italic>ibid</italic><named-content xmlns:xlink="http://www.w3.org/1999/xlink" content-type="dwc:institutional_code" xlink:title="Herbarium of Cryptogams, Kunming Institute of Botany, Chinese Academy of Sciences" xlink:href="http://grbio.org/institution/kunming-institute-botany-chinese-academy-sciences" xlink:type="simple">KUN-HKAS</named-content> 146984, isotype.</p></tp:treatment-sec><tp:treatment-sec sec-type="description" id="SECID0ET4CI"><title>Description.</title><p>Saprobic on dead culms of bamboo. <bold><italic>Sexual morph</italic></bold>: Ascomata 870–1230 µm wide, 760–910 µm high, immersed, solitary, scattered, appearing as small black dots, with minute clypeus, in cross-section globose to subglobose with a flattened base. Ostioles centric, slightly papillate, black, flush with the surface of the host. Peridium 15–36.5 µm thick, comprised of two layers; outer layer composed of thick-walled, dense, dark brown, cells of <bold><italic>textura angularis</italic></bold>; inner layer hyaline cells of <bold><italic>textura angularis</italic></bold>. Paraphyses 2–6 µm (x̄ = 4 µm, n = 30) wide, longer than the asci, numerous, filamentous, guttulate. Asci 159–233 × 10–26 µm (x̄ = 190 × 17.5 µm, n = 30) 8-spored, unitunicate, cylindrical, short-pedicellate, apically rounded, with a J+, discoid apical apparatus, 0.5–1.7 µm high, 2.5–4.5 µm wide (x̄ = 1.0 × 3.5 µm, n = 30). Ascospores 13–20 × 5.6–7.5 µm (x̄ = 16 × 6.5 µm, n = 30), uniseriate, unicellular, brown to dark brown, oblong to broadly ellipsoidal, with a germ slit, straight, along the entire spore length, surrounded by thick 2–6 µm (x̄ = 3 µm, n = 30) mucilaginous sheath. <bold><italic>Asexual morph</italic></bold>: Undetermined.</p><fig id="F3" position="float" orientation="portrait"><object-id xmlns:xlink="http://www.w3.org/1999/xlink" content-type="doi" xlink:type="simple">10.3897/mycokeys.122.161215.figure3</object-id><object-id xmlns:xlink="http://www.w3.org/1999/xlink" content-type="arpha" xlink:type="simple">389100F6-CBEC-5B67-A74B-B640F2593F7F</object-id><label>Figure 3.</label><caption><p><italic><tp:taxon-name><tp:taxon-name-part taxon-name-part-type="genus" reg="Nigropunctata">Nigropunctata</tp:taxon-name-part> <tp:taxon-name-part taxon-name-part-type="species" reg="puerzhenensis">puerzhenensis</tp:taxon-name-part></tp:taxon-name></italic> (GMB4904, holotype). A. Material; B. Ostiole appearance at the host surface; C. Cross-section of ascoma; D, E. Longitudinal sections of ascomata; F. Peridium; G–I. Asci in distilled water; J. Paraphyses; K. J+ apical apparatus bluing in Melzer’s reagent; L–N. Ascospores; (M. Ascospore with germ slit. N. Ascospore in Indian ink). Scale bars: 0.2 mm (B–D); 100 µm (E); 10 µm (F–N).</p></caption><graphic xmlns:xlink="http://www.w3.org/1999/xlink" xlink:href="mycokeys-122-257-g003.jpg" position="float" orientation="portrait" xlink:type="simple" id="oo_1418027.jpg"><uri content-type="original_file" xlink:type="simple">https://binary.pensoft.net/fig/1418027</uri></graphic></fig></tp:treatment-sec><tp:treatment-sec sec-type="Paratype" id="SECID0E45CI"><title>Paratype.</title><p>China • Yunnan Province, Zhaotong City, Puer Town (<named-content xmlns:xlink="http://www.w3.org/1999/xlink" content-type="dwc:verbatimCoordinates" xlink:type="simple"><named-content content-type="geo-json" specific-use="{&#34;type&#34;:&#34;Point&#34;,&#34;coordinates&#34;:[103.996483,28.299103]}" id="NCID0EG6CI" xlink:type="simple">28°17'56.77"N, 103°59'47.34"E</named-content></named-content>), altitude: 1168 m, on dead culms of bamboo, 21 August 2024, Changtao Lu, 2024PEZ11 (GMB4953, paratype).</p></tp:treatment-sec><tp:treatment-sec sec-type="notes" id="SECID0EL6CI"><title>Notes.</title><p>Morphologically and phylogenetically, <italic><tp:taxon-name><tp:taxon-name-part taxon-name-part-type="genus" reg="Nigropunctata">Nigropunctata</tp:taxon-name-part> <tp:taxon-name-part taxon-name-part-type="species" reg="puerzhenensis">puerzhenensis</tp:taxon-name-part></tp:taxon-name></italic> is closely related to <italic><tp:taxon-name><tp:taxon-name-part taxon-name-part-type="genus" reg="Nigropunctata">N.</tp:taxon-name-part> <tp:taxon-name-part taxon-name-part-type="species" reg="nigrocircularis">nigrocircularis</tp:taxon-name-part></tp:taxon-name></italic>. Both species share an amyloid ascus apical apparatus and ascospores surrounded by a thick mucilaginous sheath. However, <italic><tp:taxon-name><tp:taxon-name-part taxon-name-part-type="genus" reg="Nigropunctata">N.</tp:taxon-name-part> <tp:taxon-name-part taxon-name-part-type="species" reg="nigrocircularis">nigrocircularis</tp:taxon-name-part></tp:taxon-name></italic> differs from <italic><tp:taxon-name><tp:taxon-name-part taxon-name-part-type="genus" reg="Nigropunctata">N.</tp:taxon-name-part> <tp:taxon-name-part taxon-name-part-type="species" reg="puerzhenensis">puerzhenensis</tp:taxon-name-part></tp:taxon-name></italic> by having smaller ascomata (450–535 × 455–560 μm vs. 870–1230 × 760–910 μm), a thinner peridium (11–20 μm vs. 15–36.5 μm thick) and shorter asci (125–170 μm vs. 159–233 μm in length) (<xref ref-type="bibr" rid="B25">Samarakoon et al. 2022</xref>). Comparative analysis of nucleotide base pairs showed that <italic><tp:taxon-name><tp:taxon-name-part taxon-name-part-type="genus" reg="Nigropunctata">N.</tp:taxon-name-part> <tp:taxon-name-part taxon-name-part-type="species" reg="puerzhenensis">puerzhenensis</tp:taxon-name-part></tp:taxon-name></italic> differs from <italic><tp:taxon-name><tp:taxon-name-part taxon-name-part-type="genus" reg="Nigropunctata">N.</tp:taxon-name-part> <tp:taxon-name-part taxon-name-part-type="species" reg="nigrocircularis">nigrocircularis</tp:taxon-name-part></tp:taxon-name></italic> (MFLU 19-2130) by 3.2% (11/342) in the <abbrev xmlns:xlink="http://www.w3.org/1999/xlink" xlink:title="Internal transcribed spacers" id="ABBRID0EXBDI" xlink:type="simple">ITS</abbrev> locus, 1.4% (13/928) in the LSU locus, 1.4% (12/889) in the <italic>tef-1a</italic> gene and 1.0% (4/422) in the <italic><abbrev xmlns:xlink="http://www.w3.org/1999/xlink" xlink:title="β-tubulin" id="ABBRID0E5BDI" xlink:type="simple">tub2</abbrev></italic> gene. <italic><tp:taxon-name><tp:taxon-name-part taxon-name-part-type="genus" reg="Nigropunctata">Nigropunctata</tp:taxon-name-part> <tp:taxon-name-part taxon-name-part-type="species" reg="puerzhenensis">puerzhenensis</tp:taxon-name-part></tp:taxon-name></italic> can be distinguished from all currently known species in the genus (<xref ref-type="bibr" rid="B9">Habib et al. 2025</xref>) by its larger asci. Comparison with other species of the genus is presented in Table <xref ref-type="table" rid="T2">2</xref>.</p><table-wrap id="T2" position="float" orientation="portrait"><label>Table 2.</label><caption><p>Comparison of the main morphological characteristics of the species of <italic><tp:taxon-name><tp:taxon-name-part taxon-name-part-type="genus" reg="Nigropunctata">Nigropunctata</tp:taxon-name-part></tp:taxon-name></italic>.</p></caption><table id="TID0E51BK" rules="all"><tbody><tr><th rowspan="1" colspan="1">Species</th><th rowspan="1" colspan="1">Ascomata (µm)</th><th rowspan="1" colspan="1">Peridium (µm)</th><th rowspan="1" colspan="1">Paraphyses (µm)</th><th rowspan="1" colspan="1">Asci (µm)</th><th rowspan="1" colspan="1">Apical apparatus (µm)</th><th rowspan="1" colspan="1">Ascospores (µm)</th><th rowspan="1" colspan="1">Mucilaginous sheath (µm)</th><th rowspan="1" colspan="1">Germ slit</th><th rowspan="1" colspan="1">Reference</th></tr><tr><td rowspan="1" colspan="1">
                      <italic>
                        <tp:taxon-name><tp:taxon-name-part taxon-name-part-type="genus" reg="Nigropunctata">Nigropunctata</tp:taxon-name-part> <tp:taxon-name-part taxon-name-part-type="species" reg="bambusicola">bambusicola</tp:taxon-name-part></tp:taxon-name>
                      </italic>
                    </td><td rowspan="1" colspan="1">285–315 × 260–340</td><td rowspan="1" colspan="1">10–18</td><td rowspan="1" colspan="1">3–5</td><td rowspan="1" colspan="1">95–140 × 9.5–12.5</td><td rowspan="1" colspan="1">4–4.8 × 1.7–2</td><td rowspan="1" colspan="1">13.5–17 × 5.5–9.5</td><td rowspan="1" colspan="1">2–6</td><td rowspan="1" colspan="1">along the entire spore length</td><td rowspan="1" colspan="1">
                      <xref ref-type="bibr" rid="B25">Samarakoon et al. (2022)</xref>
                    </td></tr><tr><td rowspan="1" colspan="1">
                      <italic>
                        <tp:taxon-name><tp:taxon-name-part taxon-name-part-type="genus" reg="Nigropunctata">Nigropunctata</tp:taxon-name-part> <tp:taxon-name-part taxon-name-part-type="species" reg="chiangraiensis">chiangraiensis</tp:taxon-name-part></tp:taxon-name>
                      </italic>
                    </td><td rowspan="1" colspan="1">400–480 × 300–380</td><td rowspan="1" colspan="1">200–240</td><td rowspan="1" colspan="1">2–3.5</td><td rowspan="1" colspan="1">80–160 × 9–15</td><td rowspan="1" colspan="1">4.5–7 wide</td><td rowspan="1" colspan="1">13.5–19 × 5–7</td><td rowspan="1" colspan="1">3–5</td><td rowspan="1" colspan="1">along the entire spore length</td><td rowspan="1" colspan="1">
                      <xref ref-type="bibr" rid="B31">Tun et al. (2024)</xref>
                    </td></tr><tr><td rowspan="1" colspan="1">
                      <italic>
                        <tp:taxon-name><tp:taxon-name-part taxon-name-part-type="genus" reg="Nigropunctata">Nigropunctata</tp:taxon-name-part> <tp:taxon-name-part taxon-name-part-type="species" reg="chinensis">chinensis</tp:taxon-name-part></tp:taxon-name>
                      </italic>
                    </td><td rowspan="1" colspan="1">580–670 × 355–420</td><td rowspan="1" colspan="1">55–80</td><td rowspan="1" colspan="1">1.8–3</td><td rowspan="1" colspan="1">144–180 × 12–16</td><td rowspan="1" colspan="1">non-amyloid</td><td rowspan="1" colspan="1">15–17.5 × 9–11.5</td><td rowspan="1" colspan="1">lack</td><td rowspan="1" colspan="1">lack germ slit</td><td rowspan="1" colspan="1">
                      <xref ref-type="bibr" rid="B9">Habib et al. (2025)</xref>
                    </td></tr><tr><td rowspan="1" colspan="1">
                      <italic>
                        <tp:taxon-name><tp:taxon-name-part taxon-name-part-type="genus" reg="Nigropunctata">Nigropunctata</tp:taxon-name-part> <tp:taxon-name-part taxon-name-part-type="species" reg="complanata">complanata</tp:taxon-name-part></tp:taxon-name>
                      </italic>
                    </td><td rowspan="1" colspan="1">390–450 × 340–400</td><td rowspan="1" colspan="1">5–17.5</td><td rowspan="1" colspan="1">2.5–4.5</td><td rowspan="1" colspan="1">130–175 × 13–20</td><td rowspan="1" colspan="1">4.5–5 × 2.5–3</td><td rowspan="1" colspan="1">14.5–19.5 × 7.5–10</td><td rowspan="1" colspan="1">N/A</td><td rowspan="1" colspan="1">along the entire spore length</td><td rowspan="1" colspan="1">
                      <xref ref-type="bibr" rid="B30">Sugita et al. (2024)</xref>
                    </td></tr><tr><td rowspan="1" colspan="1">
                      <italic>
                        <tp:taxon-name><tp:taxon-name-part taxon-name-part-type="genus" reg="Nigropunctata">Nigropunctata</tp:taxon-name-part> <tp:taxon-name-part taxon-name-part-type="species" reg="conspicosa">conspicosa</tp:taxon-name-part></tp:taxon-name>
                      </italic>
                    </td><td rowspan="1" colspan="1">N/A</td><td rowspan="1" colspan="1">N/A</td><td rowspan="1" colspan="1">2–5</td><td rowspan="1" colspan="1">126–145 × 10–11</td><td rowspan="1" colspan="1">N/A</td><td rowspan="1" colspan="1">14–19 × 7–8</td><td rowspan="1" colspan="1">5–12</td><td rowspan="1" colspan="1">along the entire spore length</td><td rowspan="1" colspan="1">
                      <xref ref-type="bibr" rid="B2">Cao et al. (2025)</xref>
                    </td></tr><tr><td rowspan="1" colspan="1">
                      <italic>
                        <tp:taxon-name><tp:taxon-name-part taxon-name-part-type="genus" reg="Nigropunctata">Nigropunctata</tp:taxon-name-part> <tp:taxon-name-part taxon-name-part-type="species" reg="hydei">hydei</tp:taxon-name-part></tp:taxon-name>
                      </italic>
                    </td><td rowspan="1" colspan="1">485–575 × 400–520</td><td rowspan="1" colspan="1">16.5–31</td><td rowspan="1" colspan="1">3.5–5.6</td><td rowspan="1" colspan="1">150–185 × 11.5–16.5</td><td rowspan="1" colspan="1">3.8–5.2 × 1.8–3.4</td><td rowspan="1" colspan="1">13.5–18 × 7–10</td><td rowspan="1" colspan="1">N/A</td><td rowspan="1" colspan="1">lack germ slit</td><td rowspan="1" colspan="1">
                      <xref ref-type="bibr" rid="B26">Samarakoon et al. (2023)</xref>
                    </td></tr><tr><td rowspan="1" colspan="1">
                      <italic>
                        <tp:taxon-name><tp:taxon-name-part taxon-name-part-type="genus" reg="Nigropunctata">Nigropunctata</tp:taxon-name-part> <tp:taxon-name-part taxon-name-part-type="species" reg="khalidii">khalidii</tp:taxon-name-part></tp:taxon-name>
                      </italic>
                    </td><td rowspan="1" colspan="1">608–782 × 762–830</td><td rowspan="1" colspan="1">11–16</td><td rowspan="1" colspan="1">3.6–5.4</td><td rowspan="1" colspan="1">146–173 × 8.6–13.6</td><td rowspan="1" colspan="1">2.7–3.7 × 2.3–3.1</td><td rowspan="1" colspan="1">14.8–18 × 6.3–9</td><td rowspan="1" colspan="1">3.4–4.4</td><td rowspan="1" colspan="1">lack germ slit</td><td rowspan="1" colspan="1">
                      <xref ref-type="bibr" rid="B16">Li et al. (2024)</xref>
                    </td></tr><tr><td rowspan="1" colspan="1">
                      <italic>
                        <tp:taxon-name><tp:taxon-name-part taxon-name-part-type="genus" reg="Nigropunctata">Nigropunctata</tp:taxon-name-part> <tp:taxon-name-part taxon-name-part-type="species" reg="liuzhouensis">liuzhouensis</tp:taxon-name-part></tp:taxon-name>
                      </italic>
                    </td><td rowspan="1" colspan="1">510–600 × 450–550</td><td rowspan="1" colspan="1">15–35</td><td rowspan="1" colspan="1">3–4</td><td rowspan="1" colspan="1">109–157.5 × 9.2–15.5</td><td rowspan="1" colspan="1">3.2–4.5 × 1.5–3</td><td rowspan="1" colspan="1">12.4–22 × 6.5–9.7</td><td rowspan="1" colspan="1">3–6.4</td><td rowspan="1" colspan="1">lack germ slit</td><td rowspan="1" colspan="1">
                      <xref ref-type="bibr" rid="B9">Habib et al. (2025)</xref>
                    </td></tr><tr><td rowspan="1" colspan="1">
                      <italic>
                        <tp:taxon-name><tp:taxon-name-part taxon-name-part-type="genus" reg="Nigropunctata">Nigropunctata</tp:taxon-name-part> <tp:taxon-name-part taxon-name-part-type="species" reg="nigrocircularis">nigrocircularis</tp:taxon-name-part></tp:taxon-name>
                      </italic>
                    </td><td rowspan="1" colspan="1">450–535 × 455–560</td><td rowspan="1" colspan="1">11–20</td><td rowspan="1" colspan="1">2.5–4</td><td rowspan="1" colspan="1">125–170 × 8–10.5</td><td rowspan="1" colspan="1">3.2–3.6 × 1.2–2.5</td><td rowspan="1" colspan="1">12.5–19 × 5–8</td><td rowspan="1" colspan="1">3–4.5</td><td rowspan="1" colspan="1">along the entire spore length</td><td rowspan="1" colspan="1">
                      <xref ref-type="bibr" rid="B25">Samarakoon et al. (2022)</xref>
                    </td></tr><tr><td rowspan="1" colspan="1">
                      <bold>
                        <italic>
                          <tp:taxon-name><tp:taxon-name-part taxon-name-part-type="genus" reg="Nigropunctata">Nigropunctata</tp:taxon-name-part> <tp:taxon-name-part taxon-name-part-type="species" reg="puerzhenensis">puerzhenensis</tp:taxon-name-part></tp:taxon-name>
                        </italic>
                      </bold>
                    </td><td rowspan="1" colspan="1">870–1230 × 760–910</td><td rowspan="1" colspan="1">15–36.5</td><td rowspan="1" colspan="1">2–6.2</td><td rowspan="1" colspan="1">159–233 × 10–26</td><td rowspan="1" colspan="1">2.5–4.5 × 0.5–1.7</td><td rowspan="1" colspan="1">13–20 × 5.6–7.5</td><td rowspan="1" colspan="1">2–6</td><td rowspan="1" colspan="1">along the entire spore length</td><td rowspan="1" colspan="1">
                      <bold>The study</bold>
                    </td></tr><tr><td rowspan="1" colspan="1">
                      <italic>
                        <tp:taxon-name><tp:taxon-name-part taxon-name-part-type="genus" reg="Nigropunctata">Nigropunctata</tp:taxon-name-part> <tp:taxon-name-part taxon-name-part-type="species" reg="saccata">saccata</tp:taxon-name-part></tp:taxon-name>
                      </italic>
                    </td><td rowspan="1" colspan="1">365–440 × 290–370</td><td rowspan="1" colspan="1">10–15</td><td rowspan="1" colspan="1">2–3.3</td><td rowspan="1" colspan="1">90–130 7–10</td><td rowspan="1" colspan="1">No data</td><td rowspan="1" colspan="1">10.5–18 × 4.5–8</td><td rowspan="1" colspan="1">lack</td><td rowspan="1" colspan="1">along the entire spore length</td><td rowspan="1" colspan="1">
                      <xref ref-type="bibr" rid="B26">Samarakoon et al. (2023)</xref>
                    </td></tr><tr><td rowspan="1" colspan="1">
                      <bold>
                        <italic>
                          <tp:taxon-name><tp:taxon-name-part taxon-name-part-type="genus" reg="Nigropunctata">Nigropunctata</tp:taxon-name-part> <tp:taxon-name-part taxon-name-part-type="species" reg="shiwandashanensis">shiwandashanensis</tp:taxon-name-part></tp:taxon-name>
                        </italic>
                      </bold>
                    </td><td rowspan="1" colspan="1">610–1180 × 490–730</td><td rowspan="1" colspan="1">8–12.5</td><td rowspan="1" colspan="1">2.5–7.3</td><td rowspan="1" colspan="1">167–220 × 10–24</td><td rowspan="1" colspan="1">3–5 × 1–2</td><td rowspan="1" colspan="1">15–24 × 5.5–9</td><td rowspan="1" colspan="1">2–5</td><td rowspan="1" colspan="1">along the entire spore length</td><td rowspan="1" colspan="1">
                      <bold>The study</bold>
                    </td></tr><tr><td rowspan="1" colspan="1">
                      <italic>
                        <tp:taxon-name><tp:taxon-name-part taxon-name-part-type="genus" reg="Nigropunctata">Nigropunctata</tp:taxon-name-part> <tp:taxon-name-part taxon-name-part-type="species" reg="thailandica">thailandica</tp:taxon-name-part></tp:taxon-name>
                      </italic>
                    </td><td rowspan="1" colspan="1">615–830 × 770–965</td><td rowspan="1" colspan="1">10–14</td><td rowspan="1" colspan="1">2.8–5.5</td><td rowspan="1" colspan="1">120–155 × 11–16</td><td rowspan="1" colspan="1">4.5–6 wide</td><td rowspan="1" colspan="1">15–18.5 × 7–11.5</td><td rowspan="1" colspan="1">2–4.5</td><td rowspan="1" colspan="1">along the entire spore length</td><td rowspan="1" colspan="1">
                      <xref ref-type="bibr" rid="B25">Samarakoon et al. (2022)</xref>
                    </td></tr></tbody></table><table-wrap-foot><fn><p>Notes: “N/A”: indicates not available.</p></fn></table-wrap-foot></table-wrap></tp:treatment-sec><ref-list><ref id="B25"><mixed-citation xmlns:xlink="http://www.w3.org/1999/xlink" xlink:type="simple"><person-group><name name-style="western"><surname>Samarakoon</surname><given-names>MC</given-names></name><name name-style="western"><surname>Hyde</surname><given-names>KD</given-names></name><name name-style="western"><surname>Maharachchikumbura</surname><given-names>SSN</given-names></name><name name-style="western"><surname>Stadler</surname><given-names>M</given-names></name><name name-style="western"><surname>Gareth Jones</surname><given-names>EB</given-names></name><name name-style="western"><surname>Promputtha</surname><given-names>I</given-names></name><name name-style="western"><surname>Suwannarach</surname><given-names>N</given-names></name><name name-style="western"><surname>Camporesi</surname><given-names>E</given-names></name><name name-style="western"><surname>Bulgakov</surname><given-names>TS</given-names></name><name name-style="western"><surname>Liu</surname><given-names>J-K</given-names></name></person-group> (<year>2022</year>) <article-title>Taxonomy, phylogeny, molecular dating and ancestral state reconstruction of <tp:taxon-name><tp:taxon-name-part taxon-name-part-type="subclass">Xylariomycetidae</tp:taxon-name-part></tp:taxon-name> (<tp:taxon-name><tp:taxon-name-part taxon-name-part-type="class">Sordariomycetes</tp:taxon-name-part></tp:taxon-name>).</article-title><source>Fungal Diversity</source><volume>112</volume>(<issue>1</issue>): <fpage>1</fpage>–<lpage>88</lpage>. <ext-link xlink:href="10.1007/s13225-021-00495-5" ext-link-type="doi" xlink:type="simple">https://doi.org/10.1007/s13225-021-00495-5</ext-link></mixed-citation></ref><ref id="B9"><mixed-citation xmlns:xlink="http://www.w3.org/1999/xlink" xlink:type="simple"><person-group><name name-style="western"><surname>Habib</surname><given-names>K</given-names></name><name name-style="western"><surname>Li</surname><given-names>WH</given-names></name><name name-style="western"><surname>Ren</surname><given-names>YL</given-names></name><name name-style="western"><surname>Liu</surname><given-names>LL</given-names></name><name name-style="western"><surname>Lu</surname><given-names>CT</given-names></name><name name-style="western"><surname>Zhang</surname><given-names>QF</given-names></name><name name-style="western"><surname>Yao</surname><given-names>ZQ</given-names></name><name name-style="western"><surname>Luo</surname><given-names>XY</given-names></name><name name-style="western"><surname>Zhou</surname><given-names>X</given-names></name><name name-style="western"><surname>Zeng</surname><given-names>WY</given-names></name><name name-style="western"><surname>Kang</surname><given-names>YQ</given-names></name><name name-style="western"><surname>Shen</surname><given-names>XC</given-names></name><name name-style="western"><surname>Wijayawardene</surname><given-names>NN</given-names></name><name name-style="western"><surname>Elgorban</surname><given-names>AM</given-names></name><name name-style="western"><surname>Al-Rejaie</surname><given-names>S</given-names></name><name name-style="western"><surname>Li</surname><given-names>QR</given-names></name></person-group> (<year>2025</year>) <article-title>Exploration of ascomycetous <tp:taxon-name><tp:taxon-name-part taxon-name-part-type="kingdom">Fungi</tp:taxon-name-part></tp:taxon-name> revealing novel taxa in Southwestern China.</article-title><source>Mycosphere: Journal of Fungal Biology</source><volume>16</volume>(<issue>1</issue>): <fpage>1412</fpage>–<lpage>1529</lpage>. <ext-link xlink:href="10.5943/mycosphere/16/1/8" ext-link-type="doi" xlink:type="simple">https://doi.org/10.5943/mycosphere/16/1/8</ext-link></mixed-citation></ref><ref id="B31"><mixed-citation xmlns:xlink="http://www.w3.org/1999/xlink" xlink:type="simple"><person-group><name name-style="western"><surname>Tun</surname><given-names>ZL</given-names></name><name name-style="western"><surname>Gomdola</surname><given-names>D</given-names></name><name name-style="western"><surname>Bhunjun</surname><given-names>CS</given-names></name><name name-style="western"><surname>Maharachchikumbura</surname><given-names>SSN</given-names></name><name name-style="western"><surname>Alotibi</surname><given-names>F</given-names></name><name name-style="western"><surname>Hyde</surname><given-names>KD</given-names></name></person-group> (<year>2024</year>) <article-title>A novel species and a new geographical record of <tp:taxon-name><tp:taxon-name-part taxon-name-part-type="genus">Nigropunctata</tp:taxon-name-part></tp:taxon-name> from <italic><tp:taxon-name><tp:taxon-name-part taxon-name-part-type="genus">Bambusa</tp:taxon-name-part> <tp:taxon-name-part taxon-name-part-type="species">vulgaris</tp:taxon-name-part></tp:taxon-name></italic> in northern Thailand.</article-title><source>Phytotaxa</source><volume>676</volume>(<issue>2</issue>): <fpage>155</fpage>–<lpage>168</lpage>. <ext-link xlink:href="10.11646/phytotaxa.676.2.4" ext-link-type="doi" xlink:type="simple">https://doi.org/10.11646/phytotaxa.676.2.4</ext-link></mixed-citation></ref><ref id="B30"><mixed-citation xmlns:xlink="http://www.w3.org/1999/xlink" xlink:type="simple"><person-group><name name-style="western"><surname>Sugita</surname><given-names>R</given-names></name><name name-style="western"><surname>Yoshioka</surname><given-names>R</given-names></name><name name-style="western"><surname>Tanaka</surname><given-names>K</given-names></name></person-group> (<year>2024</year>) <article-title><tp:taxon-name><tp:taxon-name-part taxon-name-part-type="genus">Anthostomella</tp:taxon-name-part></tp:taxon-name>-like fungi on bamboo: Four new genera belonging to a new family <tp:taxon-name><tp:taxon-name-part taxon-name-part-type="family">Pallidoperidiaceae</tp:taxon-name-part></tp:taxon-name> (<tp:taxon-name><tp:taxon-name-part taxon-name-part-type="order">Xylariales</tp:taxon-name-part></tp:taxon-name>).</article-title><source>Mycoscience</source><volume>65</volume>(<issue>1</issue>): <fpage>28</fpage>–<lpage>46</lpage>. <ext-link xlink:href="10.47371/mycosci.2023.11.005" ext-link-type="doi" xlink:type="simple">https://doi.org/10.47371/mycosci.2023.11.005</ext-link></mixed-citation></ref><ref id="B2"><mixed-citation xmlns:xlink="http://www.w3.org/1999/xlink" xlink:type="simple"><person-group><name name-style="western"><surname>Cao</surname><given-names>B</given-names></name><name name-style="western"><surname>Phurbu</surname><given-names>D</given-names></name><name name-style="western"><surname>Ralaiveloarisoa</surname><given-names>A</given-names></name><name name-style="western"><surname>Liimatainen</surname><given-names>K</given-names></name><name name-style="western"><surname>Niskanen</surname><given-names>T</given-names></name><name name-style="western"><surname>Ramírez-Cruz</surname><given-names>V</given-names></name><name name-style="western"><surname>Bradshaw</surname><given-names>AJ</given-names></name><name name-style="western"><surname>Dentinger</surname><given-names>BTM</given-names></name><name name-style="western"><surname>Ramírez-Guillén</surname><given-names>F</given-names></name><name name-style="western"><surname>Cortés-Pérez</surname><given-names>A</given-names></name><name name-style="western"><surname>Guzmán-Dávalos</surname><given-names>L</given-names></name><name name-style="western"><surname>Villalobos-Arámbula</surname><given-names>AR</given-names></name><name name-style="western"><surname>Castro-Jauregui</surname><given-names>O</given-names></name><name name-style="western"><surname>Silva</surname><given-names>PS</given-names></name><name name-style="western"><surname>Day</surname><given-names>R</given-names></name><name name-style="western"><surname>Davoodian</surname><given-names>N</given-names></name><name name-style="western"><surname>Lebel</surname><given-names>T</given-names></name><name name-style="western"><surname>Castellano</surname><given-names>M</given-names></name><name name-style="western"><surname>May</surname><given-names>TW</given-names></name><name name-style="western"><surname>Toome</surname><given-names>M</given-names></name><name name-style="western"><surname>Vasey</surname><given-names>J</given-names></name><name name-style="western"><surname>Hofer</surname><given-names>K</given-names></name><name name-style="western"><surname>Thangavel</surname><given-names>R</given-names></name><name name-style="western"><surname>Braithwaite</surname><given-names>M</given-names></name><name name-style="western"><surname>Braithwaite</surname><given-names>L</given-names></name><name name-style="western"><surname>Dutta</surname><given-names>AK</given-names></name><name name-style="western"><surname>Chattopadhyay</surname><given-names>P</given-names></name><name name-style="western"><surname>Roy</surname><given-names>N</given-names></name><name name-style="western"><surname>Tanti</surname><given-names>B</given-names></name><name name-style="western"><surname>Biswas</surname><given-names>PR</given-names></name><name name-style="western"><surname>Arumugam</surname><given-names>E</given-names></name><name name-style="western"><surname>Kezo</surname><given-names>K</given-names></name><name name-style="western"><surname>Kaliyaperumal</surname><given-names>M</given-names></name><name name-style="western"><surname>Murugadoss</surname><given-names>R</given-names></name><name name-style="western"><surname>Ji</surname><given-names>JX</given-names></name><name name-style="western"><surname>Kakishima</surname><given-names>M</given-names></name><name name-style="western"><surname>Cooper</surname><given-names>J</given-names></name><name name-style="western"><surname>Nuytinck</surname><given-names>J</given-names></name><name name-style="western"><surname>Luo</surname><given-names>ZL</given-names></name><name name-style="western"><surname>Wang</surname><given-names>WP</given-names></name><name name-style="western"><surname>Zhang</surname><given-names>X</given-names></name><name name-style="western"><surname>Wen</surname><given-names>TC</given-names></name><name name-style="western"><surname>Jia</surname><given-names>AL</given-names></name><name name-style="western"><surname>Fan</surname><given-names>XL</given-names></name><name name-style="western"><surname>Jiang</surname><given-names>N</given-names></name><name name-style="western"><surname>Jiao</surname><given-names>N</given-names></name><name name-style="western"><surname>Zhang</surname><given-names>Y</given-names></name><name name-style="western"><surname>Manawasinghe</surname><given-names>IS</given-names></name><name name-style="western"><surname>Li</surname><given-names>H</given-names></name><name name-style="western"><surname>Xiong</surname><given-names>YR</given-names></name><name name-style="western"><surname>Zhou</surname><given-names>T</given-names></name><name name-style="western"><surname>Tan</surname><given-names>QL</given-names></name><name name-style="western"><surname>Hoshino</surname><given-names>T</given-names></name><name name-style="western"><surname>Lagaet</surname><given-names>P</given-names></name><name name-style="western"><surname>De Lange</surname><given-names>R</given-names></name><name name-style="western"><surname>Verbeken</surname><given-names>A</given-names></name><name name-style="western"><surname>Tondeleir</surname><given-names>L</given-names></name><name name-style="western"><surname>Manz</surname><given-names>C</given-names></name><name name-style="western"><surname>Hampe</surname><given-names>F</given-names></name><name name-style="western"><surname>Zhao</surname><given-names>CL</given-names></name><name name-style="western"><surname>Yang</surname><given-names>Y</given-names></name><name name-style="western"><surname>Zhang</surname><given-names>GQ</given-names></name><name name-style="western"><surname>Dai</surname><given-names>DQ</given-names></name><name name-style="western"><surname>Tomšovský</surname><given-names>M</given-names></name><name name-style="western"><surname>Denchev</surname><given-names>TT</given-names></name><name name-style="western"><surname>Denchev</surname><given-names>CM</given-names></name><name name-style="western"><surname>Léveillé-Bourret</surname><given-names>É</given-names></name><name name-style="western"><surname>Kemler</surname><given-names>M</given-names></name><name name-style="western"><surname>Chen</surname><given-names>YP</given-names></name><name name-style="western"><surname>Maharachchikumbura</surname><given-names>SSN</given-names></name><name name-style="western"><surname>Feng</surname><given-names>ZX</given-names></name><name name-style="western"><surname>Wang</surname><given-names>L</given-names></name><name name-style="western"><surname>Wang</surname><given-names>QM</given-names></name><name name-style="western"><surname>Wan</surname><given-names>SP</given-names></name><name name-style="western"><surname>Yu</surname><given-names>FQ</given-names></name><name name-style="western"><surname>Liu</surname><given-names>JK</given-names></name><name name-style="western"><surname>Du</surname><given-names>HZ</given-names></name><name name-style="western"><surname>Wu</surname><given-names>N</given-names></name><name name-style="western"><surname>Hu</surname><given-names>HL</given-names></name><name name-style="western"><surname>Su</surname><given-names>JY</given-names></name><name name-style="western"><surname>Wang</surname><given-names>ZH</given-names></name><name name-style="western"><surname>Hu</surname><given-names>YP</given-names></name><name name-style="western"><surname>Yu</surname><given-names>H</given-names></name><name name-style="western"><surname>Wang</surname><given-names>J</given-names></name><name name-style="western"><surname>Yang</surname><given-names>YH</given-names></name><name name-style="western"><surname>Dong</surname><given-names>W</given-names></name><name name-style="western"><surname>Shu</surname><given-names>YX</given-names></name><name name-style="western"><surname>Zhao</surname><given-names>HJ</given-names></name><name name-style="western"><surname>Wang</surname><given-names>CQ</given-names></name><name name-style="western"><surname>Xia</surname><given-names>WX</given-names></name><name name-style="western"><surname>Liao</surname><given-names>CF</given-names></name><name name-style="western"><surname>Doilom</surname><given-names>M</given-names></name><name name-style="western"><surname>Li</surname><given-names>GJ</given-names></name><name name-style="western"><surname>Suwannarach</surname><given-names>N</given-names></name><name name-style="western"><surname>Senwanna</surname><given-names>C</given-names></name><name name-style="western"><surname>Gafforov</surname><given-names>Y</given-names></name><name name-style="western"><surname>Flakus</surname><given-names>A</given-names></name><name name-style="western"><surname>Suchan</surname><given-names>T</given-names></name><name name-style="western"><surname>Plata</surname><given-names>O</given-names></name><name name-style="western"><surname>Rodriguez-Flakus</surname><given-names>P</given-names></name><name name-style="western"><surname>Tamang</surname><given-names>J</given-names></name><name name-style="western"><surname>Acharya</surname><given-names>K</given-names></name><name name-style="western"><surname>Yang</surname><given-names>HD</given-names></name><name name-style="western"><surname>Jayawardena</surname><given-names>RS</given-names></name><name name-style="western"><surname>Tiendrebeogo</surname><given-names>A</given-names></name><name name-style="western"><surname>Decock</surname><given-names>C</given-names></name><name name-style="western"><surname>Somda</surname><given-names>I</given-names></name><name name-style="western"><surname>Legrève</surname><given-names>A</given-names></name><name name-style="western"><surname>Yang</surname><given-names>Y</given-names></name><name name-style="western"><surname>Xiao</surname><given-names>YP</given-names></name><name name-style="western"><surname>Zhou</surname><given-names>XZ</given-names></name><name name-style="western"><surname>Li</surname><given-names>JX</given-names></name><name name-style="western"><surname>Thongklang</surname><given-names>N</given-names></name><name name-style="western"><surname>Han</surname><given-names>XX</given-names></name><name name-style="western"><surname>Yang</surname><given-names>WQ</given-names></name><name name-style="western"><surname>Wang</surname><given-names>SH</given-names></name><name name-style="western"><surname>He</surname><given-names>MQ</given-names></name><name name-style="western"><surname>Hyde</surname><given-names>KD</given-names></name><name name-style="western"><surname>Zhao</surname><given-names>RL</given-names></name></person-group> (<year>2025</year>) <article-title>Fungal diversity notes 1919–2016: Taxonomic and phylogenetic contributions to fungal taxa.</article-title><source>Fungal Diversity</source><volume>132</volume>: <fpage>425</fpage>–<lpage>651</lpage>. <ext-link xlink:href="10.1007/s13225-025-00556-z" ext-link-type="doi" xlink:type="simple">https://doi.org/10.1007/s13225-025-00556-z</ext-link></mixed-citation></ref><ref id="B26"><mixed-citation xmlns:xlink="http://www.w3.org/1999/xlink" xlink:type="simple"><person-group><name name-style="western"><surname>Samarakoon</surname><given-names>MC</given-names></name><name name-style="western"><surname>Lumyong</surname><given-names>S</given-names></name><name name-style="western"><surname>Manawasinghe</surname><given-names>IS</given-names></name><name name-style="western"><surname>Suwannarach</surname><given-names>N</given-names></name><name name-style="western"><surname>Cheewangkoon</surname><given-names>R</given-names></name></person-group> (<year>2023</year>) <article-title>Addition of Five Novel Fungal Flora to the <tp:taxon-name><tp:taxon-name-part taxon-name-part-type="subclass">Xylariomycetidae</tp:taxon-name-part></tp:taxon-name> (<tp:taxon-name><tp:taxon-name-part taxon-name-part-type="class">Sordariomycetes</tp:taxon-name-part></tp:taxon-name>, <tp:taxon-name><tp:taxon-name-part taxon-name-part-type="phylum">Ascomycota</tp:taxon-name-part></tp:taxon-name>) in Northern Thailand.</article-title><source>Journal of <tp:taxon-name><tp:taxon-name-part taxon-name-part-type="kingdom">Fungi</tp:taxon-name-part></tp:taxon-name> (Basel, Switzerland)</source><volume>9</volume>(<issue>11</issue>): <fpage>1065</fpage>. <ext-link xlink:href="10.3390/jof9111065" ext-link-type="doi" xlink:type="simple">https://doi.org/10.3390/jof9111065</ext-link></mixed-citation></ref><ref id="B16"><mixed-citation xmlns:xlink="http://www.w3.org/1999/xlink" xlink:type="simple"><person-group><name name-style="western"><surname>Li</surname><given-names>QR</given-names></name><name name-style="western"><surname>Habib</surname><given-names>K</given-names></name><name name-style="western"><surname>Long</surname><given-names>SH</given-names></name><name name-style="western"><surname>Wu</surname><given-names>YP</given-names></name><name name-style="western"><surname>Zhang</surname><given-names>X</given-names></name><name name-style="western"><surname>Hu</surname><given-names>HM</given-names></name><name name-style="western"><surname>Wu</surname><given-names>QZ</given-names></name><name name-style="western"><surname>Liu</surname><given-names>LL</given-names></name><name name-style="western"><surname>Zhou</surname><given-names>SX</given-names></name><name name-style="western"><surname>Shen</surname><given-names>XC</given-names></name><name name-style="western"><surname>Kang</surname><given-names>JC</given-names></name></person-group> (<year>2024</year>) <article-title>Unveiling fungal diversity in China: New species and records within the <tp:taxon-name><tp:taxon-name-part taxon-name-part-type="family">Xylariaceae</tp:taxon-name-part></tp:taxon-name> Family.</article-title><source>Mycosphere : Journal of Fungal Biology</source><volume>15</volume>(<issue>1</issue>): <fpage>275</fpage>–<lpage>364</lpage>. <ext-link xlink:href="10.5943/mycosphere/15/1/2" ext-link-type="doi" xlink:type="simple">https://doi.org/10.5943/mycosphere/15/1/2</ext-link></mixed-citation></ref></ref-list></tp:taxon-treatment>
